# Supplementary material for: NK-92MI Cells Engineered with Anti-claudin-6 Chimeric Antigen Receptors in Immunotherapy for Ovarian Cancer
Source: Int J Biol Sci. 2024 Feb 11;20(5):1578–601. doi: 10.7150/ijbs.88539 (PMC10929190; doi:10.7150/ijbs.88539)
Supplement: Supplementary file 2 — Supplementary videos. [file ijbsv20p1578s2.zip]

Archive with 5 entries (4 files):
- online supplementary videos S1–4/Video S1 (NK-92MI).mp4
- online supplementary videos S1–4/Video S2 (CD19-CAR NK).mp4
- online supplementary videos S1–4/Video S3 (CLDN6-CAR2 NK).mp4
- online supplementary videos S1–4/Video S4 (CLDN6-CAR1 NK).mp4
- online supplementary videos S1–4/
